# Supplementary material for: Cost-effectiveness analysis of routine immunization and supplementary immunization activity for measles in a health district of Benin
Source: Cost Eff Resour Alloc. 2015 Aug 20;13:14. doi: 10.1186/s12962-015-0039-7 (PMC4545866; doi:10.1186/s12962-015-0039-7)
Supplement: Supplementary file 1 — Additional file 1. Excel calculation baseline showing in details how costs and effectiveness indicators were calculated and how tornado diagrams were drawn [file 12962_2015_39_MOESM1_ESM.xls]

## Sheet: TORNADO_Diagram_SIA
	Cost/DALY
Variables	Low value	High value
Vaccines cost (MCV unit dose price)	4.02	5.44
Exclusion of capital costs	4.71	4.73
Proportion of unvaccinated children ('zero-dose')	5.39	1.21
Vaccine efficacy	7.36	4.46
Measles CFR	15.4	0.69
SIA coverage	6.18	4.71

## Sheet: Sensistivity analysis values
							7199072
	Variations tested	Base case values	Alternatives values	LOW VALUE	HIGH VLUE
Routine Immunization	Vaccines cost (MCV unit dose price)	120 FCFA/Dose	60-180 FCFA/Dose	1.51	1.69
	Supervision cost: Increasing supervision frequency	4 supervisions per annum	6 supervisions per annum	1.6	1.64
	Personnel cost : increasing total personnel cost	3,599,536 FCFA	7,199,072 FCFA	1.6	2.2
	Inclusion of training and communication costs	0	371,000 FCFA	1.6	1.75
	Exclusion of capital costs	14,748,858 FCFA	0	1.02	1.6
	Vaccine efficacy	0.85	60-99%	2.27	1.38
	Measles CFR	0.06	0.00-31.25%	7.98	0.37
	RI coverage	0.89	50-98%	2.85	1.45
Supplementary Immunization Activity	Vaccines cost (MCV unit dose price)	120 FCFA/Dose	60-180 FCFA/Dose	4.02	5.44
	Exclusion of capital costs	279,694 FCFA	0	4.71	4.73
	Proportion of unvaccinated children ('zero-dose')	0.02	0-50%	5.39	1.21
	Vaccine efficacy	0.85	60-99%	7.36	4.46
	Measles CFR	0.06	0-31.25%	15.4	0.69
	SIA coverage	1.04	80-104%	6.18	4.71

## Sheet: TORNADO_Diagram_RI
	Cost/DALY
Variables	Low value	High value
Vaccines cost (MCV unit dose price)	1.51	1.69
Supervision cost: Increasing supervision frequency	1.6	1.64
Personnel cost : increasing total personnel cost	1.6	2.2
Inclusion of training and communication costs	1.6	1.75
Exclusion of capital costs	1.02	1.6
Vaccine efficacy	2.27	1.38
Measles CFR	7.98	0.37
RI coverage	2.85	1.45

## Sheet: Reccurrent_Costs_Estimation 
Reccurrents costs components		Routine immunzation			SIA
		Amount	Unit price	Total (FCFA)	Amount	Unit price	Total (FCFA)
Vaccines		9320	120	1118400	39400	120	4728000
Consummables	Auto Disable syringes	8351	30	250530	39400	30	1182000
	Safety boxes	92	550	4554	442	550	243100
	Dilution syringes	932	24.86	23169.5	3940	24.86	97948.4
	Coton	432	580	22550.4	167	580	96860
	Vaccination register	54	10000	48600	0		0
	Tally sheets	216	20	388.8	394	20	7880
	Report sheets	216	20	388.8	420	20	8400
	Vaccine purchase order	216	20	388.8	0	20	0
	Stock sheets	108	45	4860	0	45	0
	Temparture chart	18	20	32.4	0	20	0
	Immunization cards	7933	50	35698.5	39400	50	1970000
	Total consummables costs			391161			3.60619e+06
Personnel costs	Salaries			3.56066e+06			0
	Per diems	0	0	38880			4750000
	Total personnel costs			3.59954e+06			4750000
Transport	Outreach strategies/teams transport			24300			507500
	Vaccines transportation from district stock			16368.8			0
	Dispaching vaccines to vaccination sites			6709.5			89136
	Vaccines transportion from regional stock			19080			0
	Vaccines transportion from national stock			28800			28800
	Total transport costs			95258.2			625436
Communication	Banners			0			25000
	Social mobilization (meetings, lauching)			0			346000
	Total communication costs			0			371000
Trainings				0			454000
Supervision	Per diems			198720			420000
	Fuel			21600			410550
	Documents reproduction			259.2			0
	Total supervision costs			220579			830550
Maintenance	Cool chain reparation			73710			0
	Motorcycles periodic maintenance			19440			0
	Cars periodic maintenance			4860			0
	Total maintenance costs			98010			0
Wastage management	Fuel			9720
	Woods			6480
	Operators			15120
	Hygiene technicien			27181.4
	Total wastage management costs			58501.4			137500
Surveillance	Advences events followings immunization						216000
	Disease surveilance			143150			0
	Total surveillance costs			143150			216000
Electricity				36463.5			692.807
Kerosene for cold chain materials				396900			7541.1
Overall total				6.15796e+06			1.57269e+07		2.18849e+07

## Sheet: Costs_Summary
Cost components	RI		SIA		Overall (RI + SIA)
	Amount (FCFA)	%	Amount (FCFA)	%	Amount (FCFA)	%
Reccurent costs
Vaccines	1118400	11.3521	4728000	29.9306	5846400	22.7943
Consumables	391161	3.9704	3.60619e+06	22.8289	3.99735e+06	15.5851
Personnel	3.59954e+06	36.5363	4750000	30.0698	8.34954e+06	32.5537
Transport	95258.2	0.966899	625436	3.95932	720694	2.80989
Communication	0	0	371000	2.34861	371000	1.44648
Trainings	0	0	454000	2.87404	454000	1.77008
Supervision	220579	2.23894	830550	5.25779	1.05113e+06	4.09821
Maintenance	98010	0.99483	0	0	98010	0.382128
Wastage management	58501.4	0.593806	137500	0.870443	196001	0.764183
Surveillance	143150	1.45301	216000	1.36739	359150	1.40028
Fuel for cold chain	396900	4.02865	7541.1	0.0477389	404441	1.57686
Electricity	36463.5	0.370115	692.807	0.00438581	37156.3	0.144867
Capital costs
Buildings	1188000	12.0585	22572	0.142892	1210572	4.71986
Cars and motorcycles	1120320	11.3716	21286.1	0.134751	1.14161e+06	4.45097
Cold chain materials	1385658	14.0648	25793.2	0.163284	1.41145e+06	5.50306
Total	9.85194e+06	100	1.57966e+07	99.5547	2.56485e+07	100	0.2

## Sheet: Capital_Costs
Costs components	RI	SIA	RI+SIA
Buildings	1188000	22572	1210572
Cars	40320	766.08	41086.1
Motorcycles	1080000	20520	1100520
Freezers	393786	7481.93	401268
Refrigerators	734458	13954.7	748412
Cold boxes	106862	1496.07	108358
Vaccines carriers	150552	2860.49	153412
Overall	3693978	69651.3	3.76363e+06

## Sheet: Results_Vaccinated &doses used
	Routine immunization	SIA				Total
		Zero dose		One dose and more
	< 1year	< 1year	≥1 year	< 1year	≥1 year
Vaccinated children	7933	349	393	2092	32730	35564
Vaccines dose used	9320					0
Wastage rate	14.882

## Sheet:  Total_Results
Indicators	RI	SIA	RI + SIA
MCV doses used	9320	0	9320	14.882	#DIV/0!	9320	36670	-27350
Vacccinated children	7933	35564	43497			7933	35564	-27631
Measles Cases averted	6743.05	5600.75	12343.8			7536.35	35178.7	-27642.3
DALYs averted	12815.1	6955.32	19770.4			388122	1.67099e+06	-1.28287e+06

## Sheet: Average costs
	RI		SIA		Overall (SIA + RI)
	FCFA	USD	FCFA	USD	FCFA	USD
Cost per dose used	1057.07	2.20224	430.776	0.89745	557.697	1.16187
Cost per vaccinated child	1241.89	2.58728	442.214	0.92128	589.661	1.22846
Cost per measles case averted	1461.05	3.04386	2820.43	5.8759	2077.84	4.32884
Cost per measles death averted	24350.8	50.7309	85421.9	177.962	43508.4	90.6425
Cost per DALY averted	768.777	1.60162	2271.15	4.73156	1297.32	2.70275

## Sheet: Average_Costs_diagram
	RI	SIA	RI + SIA
Cost per MCV dose used	1508.26	436.659	653.821
Cost per child vaccinated	1771.96	450.238	691.294
Cost per measles case averted	2084.66	2701.03	2373.03
Cost per DALY averted	1388.64	1799.22	1580.73

[truncated: 3 more sheets: YLL calculation, YLD calculation, Total DALYs]
